# Supplementary material for: Zinc K-edge XANES spectroscopy of mineral and organic standards
Source: J Synchrotron Radiat. 2019 Jun 21;26(Pt 4):1302–9. doi: 10.1107/S160057751900540X (PMC6613124; doi:10.1107/S160057751900540X)
Supplement: Supplementary file 1 [file s-26-01302-sup1.xlsx]

## Sheet: marked
energy eV	adamite 30	adamite 39	ammonium zn sulfate	brass_alloy	carbonic anhydrase	descloizite 29	franklinite 22	gahnite 33	hardystonite 32	hardystonite 40	hemimorphite 4	hemimorphite 6	hemimorphite 24	hemimorphite 36	hemimorphite 37	hetaerolite 34	hetaerolite 38	hydrozincite 41	Junitoite 31	legrandite 28	rosasite 35	scholzite 5	smithsonite 26	sphalerite 7	sphalerite 27	tarbuttite 8	willemite 9	willemite 25	Zn_acetate	Zn_bis20	Zn_bromide	Zn_chloride	Zn_citrate	Zn_CO3	Zn_nitrate	Zn_oxide	Zn_PO4	Zn_proto21	Zn_stearate	Zn_sulfate	Zn_sulfide
9640.5	0.00168933	0.00197761	0.000874755	0.00304733	0.00112616	0.00355215	-0.000263149	0.00271586	0.00212884	0.00150867	0.00171805	0.000728441	-0.000290813	0.000422298	0.00104534	0.00199291	0.00211754	0.00244778	0.00175195	0.0033759	0.00146643	0.000782222	-0.000254038	0.000220378	0.00102524	0.00125148	0.00102775	0.00139904	0.000637566	0.00203347	-0.000107073	0.000922557	0.0016708	0.00101269	0.00291443	0.00152011	0.00057267	0.00117672	0.00127036	0.00139534	0.00120372
9641.5	4.47393e-05	1.00686e-06	0.00159958	0.00251258	0.000266641	2.34483e-05	0.00385218	-0.000254855	0.00104574	0.0001346	0.000605374	-0.000496739	-6.138e-05	0.00119659	4.48053e-05	0.00233049	-0.00113938	-0.00155387	0.000252159	0.000718967	-0.000173206	-0.000994893	0.000343378	-0.000515622	0.000543739	-0.000864474	-0.000212515	7.50122e-05	0.000566329	0.000948102	0.00066411	-0.000928071	0.000400155	0.00111242	0.00107309	0.000141499	-0.000252477	0.000759047	0.00023419	0.0014761	0.000288957
9643	0.000121371	4.48268e-05	-0.0012342	-0.00357499	-0.000718902	-0.00205988	-0.00211231	-0.000998325	-0.000627493	-0.000589732	-0.001764	0.000250871	0.000558063	-0.00128131	0.000343829	-0.0029622	0.00036727	-0.000455204	-0.00121912	-0.00161545	0.000627213	3.49204e-05	6.21037e-05	0.000549119	-0.00125568	-1.0596e-05	-0.000987881	-0.000938907	-0.000290988	-0.000474771	-0.00133333	0.000160248	-0.000657272	0.000272854	-0.00267245	-0.00123391	0.000561465	-0.00118854	-0.00106152	-0.00193585	-0.00133819
9644.5	-0.00258743	-0.00162531	-0.00103097	-0.00294495	0.000261985	0.000728234	0.00162939	-0.000926439	-0.00128768	-0.0015738	-0.00242138	-0.000612261	-0.000351089	-0.000751721	-0.00176992	-0.000839414	-0.000678932	-0.000858579	-0.00124516	-0.00250117	-0.00289674	-0.00118687	-0.000773207	-0.00113445	-0.000454089	-0.00194821	-0.00113242	-0.00221902	-0.000938737	-0.00379207	-0.000146515	-0.000738923	-0.00144272	-0.00270297	-0.00396222	-0.00121096	0.000129999	-0.00180946	-0.000538277	-0.00105399	-0.00131662
9646	0.000677637	-0.00217788	-0.000695597	0.000128709	-0.00125331	-0.00357571	-0.00131841	-0.00267191	-0.000250876	-0.000334974	-0.00150614	-0.000909277	0.000193867	-0.00134191	-0.000536231	-0.000359208	-0.00162187	0.000497001	-0.00045499	-0.0015973	-0.000117344	-0.000497876	0.00397859	-1.38898e-05	-0.00159407	-0.000705249	-0.000603996	-0.0002309	-0.000407223	-0.00024616	0.000399503	-0.000952884	-0.00314051	-0.00052905	-0.00204431	-0.00137949	-0.00296806	0.000355652	-0.00290852	-0.000946849	-0.000421133
9647.5	-0.00122447	-0.00346631	-0.000854623	-0.00342755	-0.00124078	-0.00490899	0.00059599	-0.000590853	-0.000265965	-0.000873474	0.0011387	-0.000907783	0.00137426	0.00149147	-0.000613745	-0.00303688	-0.000337289	-0.0011278	-0.000278662	-0.000617567	9.07301e-05	-0.000344173	-0.00300152	5.67044e-05	-0.000222023	-0.000840526	-4.09622e-05	-0.000830317	-0.00100698	-0.00328186	0.000791141	-0.00236195	-0.000835453	-0.00144722	-0.000896962	-0.000877519	-0.00029192	-0.00153317	0.00171755	-0.000238615	-0.000442062
9649	-0.0017446	0.000268149	0.00155766	-0.00298811	0.000222242	0.00361138	0.000448627	0.00129115	-0.00161824	0.000577528	0.000589598	-0.000600912	-0.00157911	0.00114594	0.000529152	-0.00018212	0.000831582	-0.000641803	-0.000582952	0.000704011	-0.0012955	0.000653496	-0.00179045	0.000245819	0.00106852	0.000103573	0.00106526	0.00144567	-0.000241108	0.000217986	0.000466219	0.00205445	0.000723948	-0.000609582	0.00188668	0.000332295	0.00047819	0.00022719	-0.0024703	-0.000488732	0.000385412
9650	0.00306409	0.00247384	0.000329604	0.00764245	0.00262081	0.00275816	-0.000506655	0.00150256	0.00168803	0.00124391	0.00108714	0.00198711	0.000270967	-0.000484746	0.000950344	0.00342713	0.000748206	0.00174946	0.00207504	0.00176164	0.00271204	0.000709461	0.00185136	0.000270804	0.000665493	0.00195761	0.000268539	0.000841975	0.00170857	0.0039432	1.07513e-05	0.000852006	0.00264572	0.00294792	0.00286728	0.00204852	0.00135538	0.00190509	0.00326497	0.00224768	0.00118731
9651.5	0.00616622	0.00657161	0.00140306	0.0113585	0.00370659	0.00549541	0.00236325	0.00467913	0.00307964	0.00411885	0.00458618	0.00505114	0.00797269	0.000192637	0.00294273	-0.000196032	0.00469893	0.00721394	0.00716336	0.00441745	0.0057408	0.00389784	0.0126209	0.00120007	0.0050893	0.00598273	0.00557913	0.00513611	0.00473875	0.0179978	0.00423071	0.00503651	0.00396431	0.00535168	0.0110457	0.00344522	0.00621822	0.00409256	0.00843774	0.00269399	0.00755178
9653	0.0177232	0.015872	0.00702849	0.0202648	0.00956695	0.0156814	0.00933151	0.00858909	0.0050704	0.00740979	0.00887114	0.00921934	0.00795877	0.0123716	0.0070096	0.0089158	0.0109516	0.0137106	0.00911135	0.00915819	0.0094329	0.00691616	0.0173559	0.0113226	0.0117386	0.00851428	0.0102365	0.00869244	0.00957504	0.0288002	0.0126528	0.00766947	0.00903958	0.0113367	0.0168795	0.00802524	0.0101859	0.0115725	0.0201114	0.00653427	0.0136187
9654.5	0.0247436	0.0312422	0.0159874	0.0473218	0.0180617	0.0271109	0.0230725	0.0132699	0.0131186	0.0163597	0.0177417	0.0159645	0.0203678	0.0146593	0.0137935	0.0165266	0.026062	0.0225467	0.0186295	0.0198363	0.0155055	0.0121645	0.02998	0.0202967	0.021168	0.0198922	0.0169226	0.0191964	0.0226708	0.0620175	0.023646	0.0156267	0.0188046	0.0259081	0.0406015	0.0190749	0.0203962	0.0297226	0.0311362	0.0141181	0.0235751
9656	0.0348695	0.0565841	0.0279384	0.107813	0.0342501	0.0484113	0.0444037	0.0248261	0.0207379	0.0249915	0.0310326	0.0302497	0.0303788	0.0236719	0.024686	0.0383768	0.0459127	0.0338792	0.0338361	0.0289535	0.0292578	0.0281702	0.0507494	0.0356279	0.0429831	0.0373838	0.0280154	0.0314763	0.0340813	0.110458	0.0361367	0.0195688	0.0299095	0.0393372	0.0734579	0.0285391	0.0341946	0.0523025	0.064869	0.0268057	0.041706
9657.5	0.0678289	0.10311	0.0587343	0.230472	0.0749712	0.0918109	0.102671	0.0470936	0.0347275	0.0430491	0.0570803	0.0534843	0.0590398	0.0480302	0.0481762	0.079115	0.103095	0.059995	0.0532006	0.0554462	0.0562157	0.0459967	0.0911448	0.0735018	0.0790311	0.0690105	0.0491143	0.0499509	0.0616632	0.160326	0.0660049	0.0386275	0.0537046	0.0862104	0.144658	0.0589849	0.0555135	0.110694	0.104767	0.0448287	0.0810207
9659	0.126291	0.190053	0.122885	0.44404	0.191651	0.248573	0.211851	0.0841063	0.0727712	0.0920264	0.109006	0.100285	0.102605	0.0868144	0.0898432	0.197507	0.227531	0.112547	0.106633	0.120903	0.111601	0.0867784	0.149528	0.160767	0.164224	0.111776	0.0971868	0.0947044	0.105984	0.231553	0.113868	0.0722422	0.102087	0.133464	0.211106	0.127441	0.0932816	0.243585	0.15544	0.0832463	0.153572
9660.5	0.307701	0.423205	0.215861	0.538472	0.390487	0.55588	0.402615	0.20706	0.159956	0.210627	0.236232	0.224675	0.206127	0.207308	0.205498	0.381425	0.421747	0.261259	0.258963	0.28982	0.253308	0.189458	0.313062	0.456244	0.469347	0.234536	0.23145	0.213909	0.249326	0.346365	0.261702	0.190779	0.222173	0.275155	0.355003	0.333022	0.205312	0.732339	0.285706	0.183411	0.45731
9662	0.753707	0.904176	0.417929	0.632369	0.623429	0.76553	0.774326	0.578861	0.44673	0.549755	0.615531	0.587382	0.55022	0.558214	0.586691	0.643925	0.676354	0.676736	0.722631	0.732177	0.618308	0.428369	0.740857	1.04249	1.17743	0.538516	0.585504	0.551776	0.590389	0.576133	0.640724	0.613649	0.544793	0.640895	0.627637	0.783389	0.500691	0.944207	0.601133	0.39674	1.12396
9663.5	1.51041	1.6296	0.952333	0.75748	1.02022	1.17202	1.42216	1.5895	1.05642	1.2077	1.3489	1.25736	1.20632	1.29072	1.32404	1.33315	1.35781	1.50614	1.50267	1.58712	1.3868	1.14757	1.53741	1.25108	1.3918	1.32682	1.22787	1.17101	1.13514	1.23344	1.66185	2.74052	1.12331	1.33438	1.24042	1.08458	1.25296	0.656305	1.0787	0.983703	1.33654
9665	2.25295	2.249	1.62339	0.897293	1.44094	2.30947	1.72385	1.62723	1.42632	1.46498	1.52124	1.42857	1.37997	1.57369	1.54601	2.14441	2.08861	2.2288	1.40389	2.2341	2.012	1.61269	2.80088	1.38947	1.56615	1.95088	1.48828	1.43669	1.75818	1.79832	1.85714	2.99049	2.03226	1.88599	1.76111	1.13183	1.9128	0.912592	1.69207	1.75272	1.50206
9666	2.33962	2.39891	1.96197	0.951614	1.57698	3.40774	1.64865	1.2944	1.51875	1.55691	1.41749	1.34656	1.3043	1.5048	1.45001	2.05654	1.82917	2.45638	1.33538	2.35018	2.12865	1.50901	3.99328	1.16715	1.35317	2.08036	1.44996	1.41355	1.88505	1.93743	1.71206	2.44704	2.39149	2.0978	1.8412	1.25352	1.92051	1.23468	1.72618	1.84864	1.2855
9667.5	2.62152	2.63513	2.43991	1.03677	1.54493	3.27219	1.60802	1.33607	1.7194	1.71973	1.48019	1.37451	1.38291	1.57561	1.52672	1.88427	1.67047	2.66413	1.64745	2.68677	2.24323	1.35807	3.96639	0.969639	1.03622	2.01261	1.40746	1.37616	1.74925	2.0405	1.54106	2.12998	2.49914	2.28087	1.89183	1.55676	1.80095	1.4297	1.5539	1.69527	1.029
9669	2.7318	2.73325	2.53084	1.10542	1.47629	3.1055	1.71228	1.37566	1.42332	1.34235	1.46273	1.37557	1.36818	1.56349	1.51811	1.90088	1.7339	2.43637	1.90944	2.76125	2.11236	1.28333	3.11733	0.994112	1.10076	1.96247	1.33855	1.34869	1.63413	1.93796	1.43542	1.9142	2.23756	2.05519	1.83928	1.79261	1.72242	1.55711	1.47758	1.63616	1.08078
9670.5	2.4395	2.34994	2.08306	1.05737	1.4133	2.68521	1.62515	1.41723	1.09907	1.08444	1.45246	1.34173	1.33554	1.50676	1.4628	1.84974	1.65239	2.07519	1.8196	2.50802	1.82431	1.25338	2.42456	0.950472	1.04818	1.79554	1.34591	1.36442	1.48301	1.75222	1.35573	1.71837	1.83544	1.79765	1.66447	1.611	1.55888	1.6607	1.31756	1.52037	1.04298
9672	2.01187	1.94142	1.70626	0.981334	1.36508	2.35745	1.63061	1.72002	1.09693	1.13309	1.29298	1.20909	1.18651	1.34193	1.29439	1.68814	1.55714	2.01884	1.65067	2.12309	1.73486	1.11788	1.8512	1.01723	1.08932	1.54007	1.38597	1.39099	1.38076	1.5555	1.29136	1.60178	1.52815	1.71427	1.46066	1.30465	1.35918	1.61807	1.20094	1.34716	1.09398
9673.5	1.78861	1.73039	1.43389	0.946385	1.34663	2.06309	1.65798	1.72776	1.17622	1.18921	1.25715	1.16228	1.13973	1.26214	1.23743	1.73617	1.64761	1.79544	1.41203	1.87784	1.61111	1.04016	1.70421	1.04859	1.13094	1.4939	1.31773	1.30116	1.32638	1.38518	1.2476	1.45942	1.38968	1.53967	1.28175	1.10892	1.24424	1.45879	1.15782	1.20971	1.15684
9675	1.68595	1.62259	1.2281	0.894005	1.32589	1.74078	1.51548	1.4129	1.2903	1.28705	1.27156	1.17111	1.14127	1.24101	1.23273	1.76969	1.64746	1.49473	1.22502	1.70803	1.40498	1.11259	1.67106	1.02142	1.12099	1.49002	1.23542	1.2181	1.29553	1.27557	1.19929	1.36009	1.31632	1.3253	1.14525	0.941932	1.2503	1.34527	1.18647	1.12292	1.14943
9676.5	1.5894	1.53375	1.1666	0.890924	1.28333	1.5037	1.37081	1.23444	1.43678	1.40838	1.26878	1.15791	1.13083	1.21551	1.20628	1.74284	1.59204	1.31566	1.22898	1.59967	1.29741	1.19985	1.98683	1.04039	1.09129	1.4053	1.18088	1.17999	1.2835	1.18841	1.15918	1.33918	1.32594	1.19215	1.09399	0.927436	1.27606	1.23627	1.16659	1.0803	1.10774
9678	1.53496	1.45331	1.188	0.904086	1.21749	1.4379	1.33818	1.14145	1.37155	1.2981	1.21702	1.12428	1.09022	1.17584	1.17818	1.6555	1.45709	1.25308	1.22493	1.51266	1.22965	1.16347	2.2813	1.02135	1.07686	1.36595	1.11632	1.12215	1.30071	1.16454	1.13367	1.25883	1.34277	1.14274	1.11561	1.05533	1.24799	1.1347	1.20723	1.03619	1.11283
9679.5	1.49857	1.41984	1.18717	0.900984	1.15332	1.46059	1.3177	1.13328	1.21019	1.16069	1.17324	1.07759	1.04833	1.12917	1.12153	1.49493	1.3358	1.25929	1.2217	1.48635	1.21294	1.11618	2.14223	0.957048	1.0154	1.35727	1.0969	1.08525	1.29493	1.12667	1.11103	1.25096	1.34053	1.1616	1.11778	1.15786	1.1942	1.07621	1.22323	1.02718	1.06388
9681	1.48705	1.39227	1.18437	0.899479	1.09543	1.40673	1.19779	1.11893	1.09073	1.04363	1.16329	1.05268	1.04511	1.10327	1.0999	1.33067	1.18009	1.27012	1.205	1.47823	1.1999	1.10734	1.94362	0.95026	0.982598	1.31164	1.11513	1.12517	1.26894	1.10701	1.08273	1.24586	1.33353	1.18616	1.09805	1.1213	1.13165	1.06304	1.21989	0.985547	1.02722
9682	1.45676	1.34979	1.17516	0.876438	1.05967	1.37249	1.17205	1.11681	1.0227	0.998857	1.1646	1.05272	1.01578	1.1216	1.09503	1.23244	1.10315	1.28901	1.20838	1.43263	1.20719	1.06321	1.78576	0.916147	0.96768	1.26784	1.13281	1.14327	1.22234	1.12119	1.06197	1.25289	1.30433	1.1974	1.08614	1.08188	1.10996	1.03637	1.17282	0.968548	1.01898
9683.5	1.39307	1.26878	1.13093	0.817219	1.00966	1.36431	1.07078	1.13888	1.01877	0.979721	1.13706	1.03758	0.998273	1.08621	1.07391	1.17359	1.0225	1.29614	1.21826	1.42439	1.20165	1.022	1.50159	0.934022	0.97597	1.22194	1.09996	1.1128	1.16551	1.07225	1.05371	1.20653	1.24318	1.19624	1.10116	1.03631	1.10657	0.990191	1.10687	0.937349	1.05339
9685	1.32411	1.20613	1.05671	0.801458	0.960855	1.3773	1.00015	1.22413	1.00782	0.980432	1.10672	1.01126	0.958921	1.05359	1.0348	1.16816	1.01593	1.25911	1.2362	1.36478	1.1654	0.982127	1.31151	0.938494	1.00195	1.1901	1.05227	1.06625	1.12578	1.06644	1.04703	1.19001	1.18458	1.14433	1.04745	0.970956	1.06412	0.928943	0.99985	0.900116	1.04927
9686.5	1.26988	1.16621	0.995429	0.756498	0.91425	1.41081	1.06356	1.33067	0.976463	0.953156	1.06867	0.975118	0.925401	1.01999	0.992479	1.15767	1.04915	1.19165	1.19268	1.32136	1.10012	0.914134	1.22665	0.973422	1.01657	1.14163	1.00889	0.995987	1.05304	1.02674	1.02952	1.20219	1.14486	1.09184	0.960876	0.923299	1.00379	0.888503	0.91022	0.854389	1.07697
9688	1.26212	1.13638	0.930563	0.756804	0.870698	1.35488	1.05469	1.2696	0.931965	0.920788	1.00401	0.908215	0.852336	0.950024	0.921105	1.1419	1.03753	1.08117	1.12795	1.26121	1.02788	0.865149	1.16947	0.992255	1.04014	1.09659	0.960565	0.966323	1.01561	0.982528	1.01494	1.20427	1.14246	1.02581	0.935269	0.884869	0.965551	0.848679	0.877228	0.814365	1.10002
9689.5	1.23356	1.11083	0.878085	0.756639	0.834068	1.31847	1.03388	1.06025	0.880552	0.852692	0.900975	0.837111	0.791972	0.867501	0.835284	1.11414	0.991358	1.01965	1.07898	1.20533	0.983753	0.825739	1.11154	0.993884	1.0299	1.05235	0.913081	0.911124	0.97207	0.931701	1.02969	1.17372	1.12672	0.958123	0.908567	0.85147	0.904452	0.846348	0.837849	0.776243	1.09078
9691	1.25537	1.10203	0.84607	0.74801	0.808038	1.27439	0.961894	0.904528	0.822557	0.814244	0.857127	0.781274	0.729295	0.813298	0.785825	1.08265	0.950435	0.987014	1.02666	1.20015	0.957081	0.802484	1.14923	0.936405	1.00188	1.02497	0.885192	0.89115	0.949206	0.924755	1.01403	1.17434	1.13537	0.922429	0.878455	0.794926	0.875358	0.856229	0.803662	0.750109	1.08342
9692.5	1.28352	1.11429	0.823864	0.762039	0.810622	1.24729	1.00569	0.850443	0.784778	0.786344	0.834471	0.764844	0.716772	0.801759	0.773989	1.08699	0.944088	0.995827	1.00426	1.1726	0.955379	0.778059	1.19747	0.903561	0.959577	0.989917	0.86649	0.885314	0.931195	0.915545	1.01766	1.16923	1.11381	0.949167	0.861144	0.740204	0.833418	0.855486	0.779031	0.730718	1.0212
9694	1.27779	1.12685	0.825562	0.774042	0.824203	1.26806	1.00399	0.8592	0.78593	0.790865	0.840802	0.768997	0.707966	0.801391	0.77432	1.11169	0.962391	1.00784	0.992912	1.17147	0.981526	0.748656	1.25075	0.875374	0.921289	1.02671	0.860882	0.884152	0.924755	0.89276	1.01813	1.13555	1.09532	0.939133	0.867276	0.726464	0.830767	0.889527	0.765479	0.727113	0.99526
9695.5	1.3513	1.16618	0.852626	0.762997	0.841321	1.28264	1.02877	0.856141	0.811425	0.803093	0.871753	0.785983	0.716923	0.821133	0.788508	1.13488	0.991378	1.04204	0.980251	1.21518	1.00868	0.743531	1.35812	0.847917	0.898028	1.06495	0.86125	0.891517	0.929962	0.908423	1.02437	1.12534	1.11835	0.95904	0.888144	0.70879	0.841062	0.889376	0.762447	0.711669	0.964953
9696.5	1.35398	1.18219	0.874823	0.766277	0.854248	1.3306	1.04583	0.856922	0.830243	0.822837	0.880913	0.797007	0.734534	0.838332	0.800089	1.16252	1.00793	1.04632	0.986772	1.23472	1.02984	0.75865	1.43733	0.828703	0.898565	1.0855	0.865325	0.895403	0.9552	0.900991	1.02961	1.08012	1.13373	0.990391	0.906472	0.701342	0.840155	0.880601	0.78269	0.701392	0.98766
9698	1.41396	1.19476	0.908143	0.779223	0.871208	1.40237	1.02177	0.926018	0.854869	0.843898	0.899492	0.80878	0.73143	0.845974	0.822843	1.21874	1.02054	1.07383	0.979146	1.28619	1.05733	0.734233	1.50788	0.82797	0.885056	1.11797	0.860378	0.880321	0.98064	0.916182	1.03909	1.12945	1.16687	0.966713	0.90698	0.697835	0.85637	0.882731	0.774971	0.715562	0.987033
9699.5	1.43512	1.21939	0.955566	0.785899	0.885692	1.45846	1.01653	1.02755	0.870858	0.862498	0.925154	0.817444	0.74657	0.865782	0.831357	1.2384	1.03016	1.10641	1.02148	1.33992	1.09039	0.757503	1.59476	0.812869	0.873471	1.16586	0.867075	0.885039	1.01218	0.951928	1.05178	1.09669	1.19069	1.00196	0.928234	0.708251	0.878747	0.86714	0.79072	0.718431	0.976259
9701	1.47207	1.24924	0.999076	0.803592	0.90203	1.52846	1.00403	1.11656	0.877375	0.874742	0.944104	0.832365	0.743257	0.889922	0.854085	1.27261	1.03635	1.14281	1.06166	1.37282	1.1198	0.77096	1.73481	0.834225	0.87437	1.18136	0.871513	0.882169	1.02932	0.982545	1.06399	1.17407	1.23777	1.05089	0.972897	0.731842	0.907202	0.880464	0.820461	0.746375	0.969244
9702.5	1.53407	1.28385	1.02565	0.771357	0.912217	1.569	0.994768	1.18537	0.892476	0.87709	0.965612	0.848883	0.772991	0.904039	0.874045	1.28735	1.03843	1.21149	1.07578	1.48322	1.1487	0.809685	1.87052	0.819773	0.87849	1.24282	0.877432	0.8919	1.04042	1.00613	1.07778	1.16074	1.27504	1.07002	0.988059	0.757693	0.928663	0.920732	0.865004	0.75803	0.978112
9704	1.56109	1.31801	1.07332	0.760516	0.9216	1.57445	1.0125	1.13034	0.900066	0.883044	1.00844	0.874202	0.769268	0.940236	0.907638	1.31118	1.0718	1.2693	1.10219	1.49156	1.17674	0.825092	1.95144	0.820694	0.912715	1.27164	0.887228	0.909257	1.08334	1.03453	1.09497	1.14959	1.3007	1.10861	1.01077	0.779946	0.965265	0.968583	0.866902	0.780943	1.00404
9705.5	1.58835	1.35444	1.08609	0.739227	0.92795	1.57335	1.03572	1.08143	0.891172	0.884685	1.04108	0.895185	0.784636	0.956064	0.927479	1.35958	1.09565	1.30977	1.13411	1.56245	1.20075	0.846096	1.99189	0.831272	0.923244	1.32324	0.903086	0.931031	1.11462	1.05445	1.08634	1.19927	1.33534	1.157	1.02749	0.810059	1.01738	1.02794	0.889845	0.786624	1.03162
9707	1.64697	1.40016	1.10941	0.719098	0.931667	1.55218	1.06261	1.03793	0.88655	0.873346	1.0481	0.899481	0.804919	0.980533	0.936719	1.40075	1.09293	1.35895	1.17121	1.59409	1.23079	0.855487	1.95519	0.872783	0.956623	1.3717	0.923756	0.951387	1.1592	1.09295	1.11262	1.20458	1.38869	1.18193	1.04176	0.825989	1.03708	1.0816	0.930644	0.77571	1.05837
9708.5	1.7157	1.44718	1.11834	0.68733	0.932675	1.62308	1.1244	1.02494	0.899637	0.880529	1.06222	0.896971	0.809424	0.983154	0.948635	1.38286	1.08927	1.39458	1.19475	1.66574	1.25696	0.850318	1.99315	0.890758	0.980041	1.37386	0.943662	0.957122	1.16572	1.10693	1.11863	1.27473	1.40825	1.22679	1.0417	0.846446	1.04468	1.13174	0.933889	0.774605	1.07593
9710	1.74207	1.48958	1.11623	0.685052	0.935761	1.61342	1.16695	1.05583	0.912547	0.893974	1.08462	0.907162	0.79948	0.99175	0.959835	1.38562	1.08441	1.4234	1.21167	1.67415	1.27788	0.873935	2.02335	0.902356	0.99477	1.37524	0.975334	0.992818	1.18413	1.1202	1.09793	1.31235	1.42545	1.23642	1.04633	0.878587	1.06052	1.12881	0.972175	0.767353	1.11434
9711.5	1.83189	1.52712	1.08836	0.653776	0.937302	1.70324	1.2104	1.114	0.941516	0.912677	1.09227	0.90866	0.8034	1.01252	0.966331	1.38087	1.09747	1.42584	1.25021	1.7504	1.28953	0.889394	2.07612	0.911414	0.993795	1.42008	1.0071	1.0187	1.21103	1.1141	1.11426	1.35138	1.45523	1.23232	1.07089	0.909362	1.06409	1.12385	0.975064	0.750505	1.11481
9712.5	1.83787	1.54793	1.08577	0.663906	0.94403	1.72489	1.18846	1.13218	0.956355	0.927908	1.1052	0.916315	0.815047	1.01864	0.972839	1.37298	1.09886	1.42828	1.24938	1.78332	1.28902	0.923604	2.1032	0.876469	0.988499	1.42873	1.02074	1.02945	1.20942	1.10383	1.11863	1.38968	1.4639	1.20844	1.05077	0.941741	1.08653	1.10984	0.989787	0.746995	1.12058
9714	1.88613	1.55687	1.08252	0.637812	0.947914	1.81769	1.27866	1.22195	0.976019	0.953599	1.12552	0.915719	0.821471	1.01698	0.979298	1.459	1.12143	1.40451	1.28628	1.78589	1.29011	0.923441	2.04559	0.888079	0.995214	1.42824	1.04146	1.05667	1.23409	1.11475	1.1154	1.44415	1.49057	1.20626	1.04202	0.978108	1.11388	1.09627	0.983435	0.715746	1.12149
9715.5	1.90374	1.57195	1.03689	0.641334	0.946617	1.81192	1.34137	1.25671	1.01245	0.964557	1.14848	0.912251	0.803828	1.04148	0.984649	1.46896	1.15847	1.38962	1.33248	1.84841	1.28902	0.909147	2.01759	0.886998	1.01073	1.46699	1.0563	1.07466	1.2347	1.08595	1.11067	1.49495	1.49795	1.19525	1.03092	0.962737	1.11484	1.06766	0.986279	0.682633	1.11832
9717	1.90698	1.572	1.02754	0.622119	0.932371	1.859	1.31339	1.2631	1.03579	0.993002	1.15101	0.914632	0.843188	1.02532	0.991323	1.50058	1.18709	1.40602	1.41739	1.89233	1.29393	0.929165	1.94118	0.880627	1.0195	1.45725	1.07756	1.09519	1.23825	1.08786	1.1058	1.51813	1.50431	1.20037	1.02936	0.913679	1.08986	1.06997	0.970673	0.678094	1.14768
9718.5	1.93654	1.56201	1.01004	0.604908	0.925282	1.86799	1.36372	1.33788	1.06098	1.01378	1.16072	0.920213	0.828194	1.03724	0.996713	1.50245	1.19814	1.40931	1.44099	1.91034	1.29002	0.927836	1.88102	0.895112	1.02381	1.5001	1.08677	1.1057	1.249	1.071	1.10299	1.57614	1.50698	1.20414	1.03254	0.857394	1.09598	1.05795	0.961799	0.641963	1.16639
9720	1.92169	1.5462	1.00169	0.597196	0.912923	1.88068	1.36727	1.36136	1.12657	1.04684	1.1863	0.934658	0.823959	1.03552	0.997937	1.59815	1.22446	1.41635	1.50068	1.91902	1.27186	0.948615	1.82559	0.913119	1.0434	1.50901	1.08097	1.09693	1.2473	1.05021	1.11083	1.6312	1.50075	1.20278	0.979797	0.818993	1.08902	1.03384	0.945346	0.616463	1.19191

## Sheet: transposed
energy eV	9640.5	9641.5	9643	9644.5	9646	9647.5	9649	9650	9651.5	9653	9654.5	9656	9657.5	9659	9660.5	9662	9663.5	9665	9666	9667.5	9669	9670.5	9672	9673.5	9675	9676.5	9678	9679.5	9681	9682	9683.5	9685	9686.5	9688	9689.5	9691	9692.5	9694	9695.5	9696.5	9698	9699.5	9701	9702.5	9704	9705.5	9707	9708.5	9710
adamite39	0.00197761	1.00686e-06	4.48268e-05	-0.00162531	-0.00217788	-0.00346631	0.000268149	0.00247384	0.00657161	0.015872	0.0312422	0.0565841	0.10311	0.190053	0.423205	0.904176	1.6296	2.249	2.39891	2.63513	2.73325	2.34994	1.94142	1.73039	1.62259	1.53375	1.45331	1.41984	1.39227	1.34979	1.26878	1.20613	1.16621	1.13638	1.11083	1.10203	1.11429	1.12685	1.16618	1.18219	1.19476	1.21939	1.24924	1.28385	1.31801	1.35444	1.40016	1.44718	1.48958
adamite30	0.00168933	4.47393e-05	0.000121371	-0.00258743	0.000677637	-0.00122447	-0.0017446	0.00306409	0.00616622	0.0177232	0.0247436	0.0348695	0.0678289	0.126291	0.307701	0.753707	1.51041	2.25295	2.33962	2.62152	2.7318	2.4395	2.01187	1.78861	1.68595	1.5894	1.53496	1.49857	1.48705	1.45676	1.39307	1.32411	1.26988	1.26212	1.23356	1.25537	1.28352	1.27779	1.3513	1.35398	1.41396	1.43512	1.47207	1.53407	1.56109	1.58835	1.64697	1.7157	1.74207
ammonium_zn_sulfate	0.000874755	0.00159958	-0.0012342	-0.00103097	-0.000695597	-0.000854623	0.00155766	0.000329604	0.00140306	0.00702849	0.0159874	0.0279384	0.0587343	0.122885	0.215861	0.417929	0.952333	1.62339	1.96197	2.43991	2.53084	2.08306	1.70626	1.43389	1.2281	1.1666	1.188	1.18717	1.18437	1.17516	1.13093	1.05671	0.995429	0.930563	0.878085	0.84607	0.823864	0.825562	0.852626	0.874823	0.908143	0.955566	0.999076	1.02565	1.07332	1.08609	1.10941	1.11834	1.11623
brass_alloy	0.00304733	0.00251258	-0.00357499	-0.00294495	0.000128709	-0.00342755	-0.00298811	0.00764245	0.0113585	0.0202648	0.0473218	0.107813	0.230472	0.44404	0.538472	0.632369	0.75748	0.897293	0.951614	1.03677	1.10542	1.05737	0.981334	0.946385	0.894005	0.890924	0.904086	0.900984	0.899479	0.876438	0.817219	0.801458	0.756498	0.756804	0.756639	0.74801	0.762039	0.774042	0.762997	0.766277	0.779223	0.785899	0.803592	0.771357	0.760516	0.739227	0.719098	0.68733	0.685052
carbonic_anhydrase	0.00112616	0.000266641	-0.000718902	0.000261985	-0.00125331	-0.00124078	0.000222242	0.00262081	0.00370659	0.00956695	0.0180617	0.0342501	0.0749712	0.191651	0.390487	0.623429	1.02022	1.44094	1.57698	1.54493	1.47629	1.4133	1.36508	1.34663	1.32589	1.28333	1.21749	1.15332	1.09543	1.05967	1.00966	0.960855	0.91425	0.870698	0.834068	0.808038	0.810622	0.824203	0.841321	0.854248	0.871208	0.885692	0.90203	0.912217	0.9216	0.92795	0.931667	0.932675	0.935761
descloizite	0.00355215	2.34483e-05	-0.00205988	0.000728234	-0.00357571	-0.00490899	0.00361138	0.00275816	0.00549541	0.0156814	0.0271109	0.0484113	0.0918109	0.248573	0.55588	0.76553	1.17202	2.30947	3.40774	3.27219	3.1055	2.68521	2.35745	2.06309	1.74078	1.5037	1.4379	1.46059	1.40673	1.37249	1.36431	1.3773	1.41081	1.35488	1.31847	1.27439	1.24729	1.26806	1.28264	1.3306	1.40237	1.45846	1.52846	1.569	1.57445	1.57335	1.55218	1.62308	1.61342
franklinite22	-0.000263149	0.00385218	-0.00211231	0.00162939	-0.00131841	0.00059599	0.000448627	-0.000506655	0.00236325	0.00933151	0.0230725	0.0444037	0.102671	0.211851	0.402615	0.774326	1.42216	1.72385	1.64865	1.60802	1.71228	1.62515	1.63061	1.65798	1.51548	1.37081	1.33818	1.3177	1.19779	1.17205	1.07078	1.00015	1.06356	1.05469	1.03388	0.961894	1.00569	1.00399	1.02877	1.04583	1.02177	1.01653	1.00403	0.994768	1.0125	1.03572	1.06261	1.1244	1.16695
gahnite	0.00271586	-0.000254855	-0.000998325	-0.000926439	-0.00267191	-0.000590853	0.00129115	0.00150256	0.00467913	0.00858909	0.0132699	0.0248261	0.0470936	0.0841063	0.20706	0.578861	1.5895	1.62723	1.2944	1.33607	1.37566	1.41723	1.72002	1.72776	1.4129	1.23444	1.14145	1.13328	1.11893	1.11681	1.13888	1.22413	1.33067	1.2696	1.06025	0.904528	0.850443	0.8592	0.856141	0.856922	0.926018	1.02755	1.11656	1.18537	1.13034	1.08143	1.03793	1.02494	1.05583
hardystonite40	0.00150867	0.0001346	-0.000589732	-0.0015738	-0.000334974	-0.000873474	0.000577528	0.00124391	0.00411885	0.00740979	0.0163597	0.0249915	0.0430491	0.0920264	0.210627	0.549755	1.2077	1.46498	1.55691	1.71973	1.34235	1.08444	1.13309	1.18921	1.28705	1.40838	1.2981	1.16069	1.04363	0.998857	0.979721	0.980432	0.953156	0.920788	0.852692	0.814244	0.786344	0.790865	0.803093	0.822837	0.843898	0.862498	0.874742	0.87709	0.883044	0.884685	0.873346	0.880529	0.893974
hardystonite32	0.00212884	0.00104574	-0.000627493	-0.00128768	-0.000250876	-0.000265965	-0.00161824	0.00168803	0.00307964	0.0050704	0.0131186	0.0207379	0.0347275	0.0727712	0.159956	0.44673	1.05642	1.42632	1.51875	1.7194	1.42332	1.09907	1.09693	1.17622	1.2903	1.43678	1.37155	1.21019	1.09073	1.0227	1.01877	1.00782	0.976463	0.931965	0.880552	0.822557	0.784778	0.78593	0.811425	0.830243	0.854869	0.870858	0.877375	0.892476	0.900066	0.891172	0.88655	0.899637	0.912547
hemimorphite24	-0.000290813	-6.138e-05	0.000558063	-0.000351089	0.000193867	0.00137426	-0.00157911	0.000270967	0.00797269	0.00795877	0.0203678	0.0303788	0.0590398	0.102605	0.206127	0.55022	1.20632	1.37997	1.3043	1.38291	1.36818	1.33554	1.18651	1.13973	1.14127	1.13083	1.09022	1.04833	1.04511	1.01578	0.998273	0.958921	0.925401	0.852336	0.791972	0.729295	0.716772	0.707966	0.716923	0.734534	0.73143	0.74657	0.743257	0.772991	0.769268	0.784636	0.804919	0.809424	0.79948
hemimorphite36	0.000422298	0.00119659	-0.00128131	-0.000751721	-0.00134191	0.00149147	0.00114594	-0.000484746	0.000192637	0.0123716	0.0146593	0.0236719	0.0480302	0.0868144	0.207308	0.558214	1.29072	1.57369	1.5048	1.57561	1.56349	1.50676	1.34193	1.26214	1.24101	1.21551	1.17584	1.12917	1.10327	1.1216	1.08621	1.05359	1.01999	0.950024	0.867501	0.813298	0.801759	0.801391	0.821133	0.838332	0.845974	0.865782	0.889922	0.904039	0.940236	0.956064	0.980533	0.983154	0.99175
hemimorphite37	0.00104534	4.48053e-05	0.000343829	-0.00176992	-0.000536231	-0.000613745	0.000529152	0.000950344	0.00294273	0.0070096	0.0137935	0.024686	0.0481762	0.0898432	0.205498	0.586691	1.32404	1.54601	1.45001	1.52672	1.51811	1.4628	1.29439	1.23743	1.23273	1.20628	1.17818	1.12153	1.0999	1.09503	1.07391	1.0348	0.992479	0.921105	0.835284	0.785825	0.773989	0.77432	0.788508	0.800089	0.822843	0.831357	0.854085	0.874045	0.907638	0.927479	0.936719	0.948635	0.959835
hemimorphite4	0.00171805	0.000605374	-0.001764	-0.00242138	-0.00150614	0.0011387	0.000589598	0.00108714	0.00458618	0.00887114	0.0177417	0.0310326	0.0570803	0.109006	0.236232	0.615531	1.3489	1.52124	1.41749	1.48019	1.46273	1.45246	1.29298	1.25715	1.27156	1.26878	1.21702	1.17324	1.16329	1.1646	1.13706	1.10672	1.06867	1.00401	0.900975	0.857127	0.834471	0.840802	0.871753	0.880913	0.899492	0.925154	0.944104	0.965612	1.00844	1.04108	1.0481	1.06222	1.08462
hemimorphite6	0.000728441	-0.000496739	0.000250871	-0.000612261	-0.000909277	-0.000907783	-0.000600912	0.00198711	0.00505114	0.00921934	0.0159645	0.0302497	0.0534843	0.100285	0.224675	0.587382	1.25736	1.42857	1.34656	1.37451	1.37557	1.34173	1.20909	1.16228	1.17111	1.15791	1.12428	1.07759	1.05268	1.05272	1.03758	1.01126	0.975118	0.908215	0.837111	0.781274	0.764844	0.768997	0.785983	0.797007	0.80878	0.817444	0.832365	0.848883	0.874202	0.895185	0.899481	0.896971	0.907162
hetaerolite38	0.00211754	-0.00113938	0.00036727	-0.000678932	-0.00162187	-0.000337289	0.000831582	0.000748206	0.00469893	0.0109516	0.026062	0.0459127	0.103095	0.227531	0.421747	0.676354	1.35781	2.08861	1.82917	1.67047	1.7339	1.65239	1.55714	1.64761	1.64746	1.59204	1.45709	1.3358	1.18009	1.10315	1.0225	1.01593	1.04915	1.03753	0.991358	0.950435	0.944088	0.962391	0.991378	1.00793	1.02054	1.03016	1.03635	1.03843	1.0718	1.09565	1.09293	1.08927	1.08441
hetaerolite34	0.00199291	0.00233049	-0.0029622	-0.000839414	-0.000359208	-0.00303688	-0.00018212	0.00342713	-0.000196032	0.0089158	0.0165266	0.0383768	0.079115	0.197507	0.381425	0.643925	1.33315	2.14441	2.05654	1.88427	1.90088	1.84974	1.68814	1.73617	1.76969	1.74284	1.6555	1.49493	1.33067	1.23244	1.17359	1.16816	1.15767	1.1419	1.11414	1.08265	1.08699	1.11169	1.13488	1.16252	1.21874	1.2384	1.27261	1.28735	1.31118	1.35958	1.40075	1.38286	1.38562
hydrozincite41	0.00244778	-0.00155387	-0.000455204	-0.000858579	0.000497001	-0.0011278	-0.000641803	0.00174946	0.00721394	0.0137106	0.0225467	0.0338792	0.059995	0.112547	0.261259	0.676736	1.50614	2.2288	2.45638	2.66413	2.43637	2.07519	2.01884	1.79544	1.49473	1.31566	1.25308	1.25929	1.27012	1.28901	1.29614	1.25911	1.19165	1.08117	1.01965	0.987014	0.995827	1.00784	1.04204	1.04632	1.07383	1.10641	1.14281	1.21149	1.2693	1.30977	1.35895	1.39458	1.4234
Junitoite	0.00175195	0.000252159	-0.00121912	-0.00124516	-0.00045499	-0.000278662	-0.000582952	0.00207504	0.00716336	0.00911135	0.0186295	0.0338361	0.0532006	0.106633	0.258963	0.722631	1.50267	1.40389	1.33538	1.64745	1.90944	1.8196	1.65067	1.41203	1.22502	1.22898	1.22493	1.2217	1.205	1.20838	1.21826	1.2362	1.19268	1.12795	1.07898	1.02666	1.00426	0.992912	0.980251	0.986772	0.979146	1.02148	1.06166	1.07578	1.10219	1.13411	1.17121	1.19475	1.21167
legrandite	0.0033759	0.000718967	-0.00161545	-0.00250117	-0.0015973	-0.000617567	0.000704011	0.00176164	0.00441745	0.00915819	0.0198363	0.0289535	0.0554462	0.120903	0.28982	0.732177	1.58712	2.2341	2.35018	2.68677	2.76125	2.50802	2.12309	1.87784	1.70803	1.59967	1.51266	1.48635	1.47823	1.43263	1.42439	1.36478	1.32136	1.26121	1.20533	1.20015	1.1726	1.17147	1.21518	1.23472	1.28619	1.33992	1.37282	1.48322	1.49156	1.56245	1.59409	1.66574	1.67415
rosasite35	0.00146643	-0.000173206	0.000627213	-0.00289674	-0.000117344	9.07301e-05	-0.0012955	0.00271204	0.0057408	0.0094329	0.0155055	0.0292578	0.0562157	0.111601	0.253308	0.618308	1.3868	2.012	2.12865	2.24323	2.11236	1.82431	1.73486	1.61111	1.40498	1.29741	1.22965	1.21294	1.1999	1.20719	1.20165	1.1654	1.10012	1.02788	0.983753	0.957081	0.955379	0.981526	1.00868	1.02984	1.05733	1.09039	1.1198	1.1487	1.17674	1.20075	1.23079	1.25696	1.27788
scholzite5	0.000782222	-0.000994893	3.49204e-05	-0.00118687	-0.000497876	-0.000344173	0.000653496	0.000709461	0.00389784	0.00691616	0.0121645	0.0281702	0.0459967	0.0867784	0.189458	0.428369	1.14757	1.61269	1.50901	1.35807	1.28333	1.25338	1.11788	1.04016	1.11259	1.19985	1.16347	1.11618	1.10734	1.06321	1.022	0.982127	0.914134	0.865149	0.825739	0.802484	0.778059	0.748656	0.743531	0.75865	0.734233	0.757503	0.77096	0.809685	0.825092	0.846096	0.855487	0.850318	0.873935
smithsonite26	-0.000254038	0.000343378	6.21037e-05	-0.000773207	0.00397859	-0.00300152	-0.00179045	0.00185136	0.0126209	0.0173559	0.02998	0.0507494	0.0911448	0.149528	0.313062	0.740857	1.53741	2.80088	3.99328	3.96639	3.11733	2.42456	1.8512	1.70421	1.67106	1.98683	2.2813	2.14223	1.94362	1.78576	1.50159	1.31151	1.22665	1.16947	1.11154	1.14923	1.19747	1.25075	1.35812	1.43733	1.50788	1.59476	1.73481	1.87052	1.95144	1.99189	1.95519	1.99315	2.02335
sphalerite27	0.00102524	0.000543739	-0.00125568	-0.000454089	-0.00159407	-0.000222023	0.00106852	0.000665493	0.0050893	0.0117386	0.021168	0.0429831	0.0790311	0.164224	0.469347	1.17743	1.3918	1.56615	1.35317	1.03622	1.10076	1.04818	1.08932	1.13094	1.12099	1.09129	1.07686	1.0154	0.982598	0.96768	0.97597	1.00195	1.01657	1.04014	1.0299	1.00188	0.959577	0.921289	0.898028	0.898565	0.885056	0.873471	0.87437	0.87849	0.912715	0.923244	0.956623	0.980041	0.99477
sphalerite7	0.000220378	-0.000515622	0.000549119	-0.00113445	-1.38898e-05	5.67044e-05	0.000245819	0.000270804	0.00120007	0.0113226	0.0202967	0.0356279	0.0735018	0.160767	0.456244	1.04249	1.25108	1.38947	1.16715	0.969639	0.994112	0.950472	1.01723	1.04859	1.02142	1.04039	1.02135	0.957048	0.95026	0.916147	0.934022	0.938494	0.973422	0.992255	0.993884	0.936405	0.903561	0.875374	0.847917	0.828703	0.82797	0.812869	0.834225	0.819773	0.820694	0.831272	0.872783	0.890758	0.902356
tarbuttite8	0.00125148	-0.000864474	-1.0596e-05	-0.00194821	-0.000705249	-0.000840526	0.000103573	0.00195761	0.00598273	0.00851428	0.0198922	0.0373838	0.0690105	0.111776	0.234536	0.538516	1.32682	1.95088	2.08036	2.01261	1.96247	1.79554	1.54007	1.4939	1.49002	1.4053	1.36595	1.35727	1.31164	1.26784	1.22194	1.1901	1.14163	1.09659	1.05235	1.02497	0.989917	1.02671	1.06495	1.0855	1.11797	1.16586	1.18136	1.24282	1.27164	1.32324	1.3717	1.37386	1.37524
willemite#9	0.00102775	-0.000212515	-0.000987881	-0.00113242	-0.000603996	-4.09622e-05	0.00106526	0.000268539	0.00557913	0.0102365	0.0169226	0.0280154	0.0491143	0.0971868	0.23145	0.585504	1.22787	1.48828	1.44996	1.40746	1.33855	1.34591	1.38597	1.31773	1.23542	1.18088	1.11632	1.0969	1.11513	1.13281	1.09996	1.05227	1.00889	0.960565	0.913081	0.885192	0.86649	0.860882	0.86125	0.865325	0.860378	0.867075	0.871513	0.877432	0.887228	0.903086	0.923756	0.943662	0.975334
willemite25	0.00139904	7.50122e-05	-0.000938907	-0.00221902	-0.0002309	-0.000830317	0.00144567	0.000841975	0.00513611	0.00869244	0.0191964	0.0314763	0.0499509	0.0947044	0.213909	0.551776	1.17101	1.43669	1.41355	1.37616	1.34869	1.36442	1.39099	1.30116	1.2181	1.17999	1.12215	1.08525	1.12517	1.14327	1.1128	1.06625	0.995987	0.966323	0.911124	0.89115	0.885314	0.884152	0.891517	0.895403	0.880321	0.885039	0.882169	0.8919	0.909257	0.931031	0.951387	0.957122	0.992818
Zn_acetate10	0.000637566	0.000566329	-0.000290988	-0.000938737	-0.000407223	-0.00100698	-0.000241108	0.00170857	0.00473875	0.00957504	0.0226708	0.0340813	0.0616632	0.105984	0.249326	0.590389	1.13514	1.75818	1.88505	1.74925	1.63413	1.48301	1.38076	1.32638	1.29553	1.2835	1.30071	1.29493	1.26894	1.22234	1.16551	1.12578	1.05304	1.01561	0.97207	0.949206	0.931195	0.924755	0.929962	0.9552	0.98064	1.01218	1.02932	1.04042	1.08334	1.11462	1.1592	1.16572	1.18413
Zn_bis20	0.00203347	0.000948102	-0.000474771	-0.00379207	-0.00024616	-0.00328186	0.000217986	0.0039432	0.0179978	0.0288002	0.0620175	0.110458	0.160326	0.231553	0.346365	0.576133	1.23344	1.79832	1.93743	2.0405	1.93796	1.75222	1.5555	1.38518	1.27557	1.18841	1.16454	1.12667	1.10701	1.12119	1.07225	1.06644	1.02674	0.982528	0.931701	0.924755	0.915545	0.89276	0.908423	0.900991	0.916182	0.951928	0.982545	1.00613	1.03453	1.05445	1.09295	1.10693	1.1202
Zn_bromide	-0.000107073	0.00066411	-0.00133333	-0.000146515	0.000399503	0.000791141	0.000466219	1.07513e-05	0.00423071	0.0126528	0.023646	0.0361367	0.0660049	0.113868	0.261702	0.640724	1.66185	1.85714	1.71206	1.54106	1.43542	1.35573	1.29136	1.2476	1.19929	1.15918	1.13367	1.11103	1.08273	1.06197	1.05371	1.04703	1.02952	1.01494	1.02969	1.01403	1.01766	1.01813	1.02437	1.02961	1.03909	1.05178	1.06399	1.07778	1.09497	1.08634	1.11262	1.11863	1.09793
Zn_chloride	0.000922557	-0.000928071	0.000160248	-0.000738923	-0.000952884	-0.00236195	0.00205445	0.000852006	0.00503651	0.00766947	0.0156267	0.0195688	0.0386275	0.0722422	0.190779	0.613649	2.74052	2.99049	2.44704	2.12998	1.9142	1.71837	1.60178	1.45942	1.36009	1.33918	1.25883	1.25096	1.24586	1.25289	1.20653	1.19001	1.20219	1.20427	1.17372	1.17434	1.16923	1.13555	1.12534	1.08012	1.12945	1.09669	1.17407	1.16074	1.14959	1.19927	1.20458	1.27473	1.31235
Zn_citrate	0.0016708	0.000400155	-0.000657272	-0.00144272	-0.00314051	-0.000835453	0.000723948	0.00264572	0.00396431	0.00903958	0.0188046	0.0299095	0.0537046	0.102087	0.222173	0.544793	1.12331	2.03226	2.39149	2.49914	2.23756	1.83544	1.52815	1.38968	1.31632	1.32594	1.34277	1.34053	1.33353	1.30433	1.24318	1.18458	1.14486	1.14246	1.12672	1.13537	1.11381	1.09532	1.11835	1.13373	1.16687	1.19069	1.23777	1.27504	1.3007	1.33534	1.38869	1.40825	1.42545
Zn_CO3	0.00101269	0.00111242	0.000272854	-0.00270297	-0.00052905	-0.00144722	-0.000609582	0.00294792	0.00535168	0.0113367	0.0259081	0.0393372	0.0862104	0.133464	0.275155	0.640895	1.33438	1.88599	2.0978	2.28087	2.05519	1.79765	1.71427	1.53967	1.3253	1.19215	1.14274	1.1616	1.18616	1.1974	1.19624	1.14433	1.09184	1.02581	0.958123	0.922429	0.949167	0.939133	0.95904	0.990391	0.966713	1.00196	1.05089	1.07002	1.10861	1.157	1.18193	1.22679	1.23642
Zn_nitrate	0.00291443	0.00107309	-0.00267245	-0.00396222	-0.00204431	-0.000896962	0.00188668	0.00286728	0.0110457	0.0168795	0.0406015	0.0734579	0.144658	0.211106	0.355003	0.627637	1.24042	1.76111	1.8412	1.89183	1.83928	1.66447	1.46066	1.28175	1.14525	1.09399	1.11561	1.11778	1.09805	1.08614	1.10116	1.04745	0.960876	0.935269	0.908567	0.878455	0.861144	0.867276	0.888144	0.906472	0.90698	0.928234	0.972897	0.988059	1.01077	1.02749	1.04176	1.0417	1.04633
Zn_oxide	0.00152011	0.000141499	-0.00123391	-0.00121096	-0.00137949	-0.000877519	0.000332295	0.00204852	0.00344522	0.00802524	0.0190749	0.0285391	0.0589849	0.127441	0.333022	0.783389	1.08458	1.13183	1.25352	1.55676	1.79261	1.611	1.30465	1.10892	0.941932	0.927436	1.05533	1.15786	1.1213	1.08188	1.03631	0.970956	0.923299	0.884869	0.85147	0.794926	0.740204	0.726464	0.70879	0.701342	0.697835	0.708251	0.731842	0.757693	0.779946	0.810059	0.825989	0.846446	0.878587
Zn_PO4_17	0.00057267	-0.000252477	0.000561465	0.000129999	-0.00296806	-0.00029192	0.00047819	0.00135538	0.00621822	0.0101859	0.0203962	0.0341946	0.0555135	0.0932816	0.205312	0.500691	1.25296	1.9128	1.92051	1.80095	1.72242	1.55888	1.35918	1.24424	1.2503	1.27606	1.24799	1.1942	1.13165	1.10996	1.10657	1.06412	1.00379	0.965551	0.904452	0.875358	0.833418	0.830767	0.841062	0.840155	0.85637	0.878747	0.907202	0.928663	0.965265	1.01738	1.03708	1.04468	1.06052
Zn_proto21	0.00117672	0.000759047	-0.00118854	-0.00180946	0.000355652	-0.00153317	0.00022719	0.00190509	0.00409256	0.0115725	0.0297226	0.0523025	0.110694	0.243585	0.732339	0.944207	0.656305	0.912592	1.23468	1.4297	1.55711	1.6607	1.61807	1.45879	1.34527	1.23627	1.1347	1.07621	1.06304	1.03637	0.990191	0.928943	0.888503	0.848679	0.846348	0.856229	0.855486	0.889527	0.889376	0.880601	0.882731	0.86714	0.880464	0.920732	0.968583	1.02794	1.0816	1.13174	1.12881
Zn_stearate18	0.00127036	0.00023419	-0.00106152	-0.000538277	-0.00290852	0.00171755	-0.0024703	0.00326497	0.00843774	0.0201114	0.0311362	0.064869	0.104767	0.15544	0.285706	0.601133	1.0787	1.69207	1.72618	1.5539	1.47758	1.31756	1.20094	1.15782	1.18647	1.16659	1.20723	1.22323	1.21989	1.17282	1.10687	0.99985	0.91022	0.877228	0.837849	0.803662	0.779031	0.765479	0.762447	0.78269	0.774971	0.79072	0.820461	0.865004	0.866902	0.889845	0.930644	0.933889	0.972175
Zn_sulfate19	0.00139534	0.0014761	-0.00193585	-0.00105399	-0.000946849	-0.000238615	-0.000488732	0.00224768	0.00269399	0.00653427	0.0141181	0.0268057	0.0448287	0.0832463	0.183411	0.39674	0.983703	1.75272	1.84864	1.69527	1.63616	1.52037	1.34716	1.20971	1.12292	1.0803	1.03619	1.02718	0.985547	0.968548	0.937349	0.900116	0.854389	0.814365	0.776243	0.750109	0.730718	0.727113	0.711669	0.701392	0.715562	0.718431	0.746375	0.75803	0.780943	0.786624	0.77571	0.774605	0.767353
Zn_sulfide23	0.00120372	0.000288957	-0.00133819	-0.00131662	-0.000421133	-0.000442062	0.000385412	0.00118731	0.00755178	0.0136187	0.0235751	0.041706	0.0810207	0.153572	0.45731	1.12396	1.33654	1.50206	1.2855	1.029	1.08078	1.04298	1.09398	1.15684	1.14943	1.10774	1.11283	1.06388	1.02722	1.01898	1.05339	1.04927	1.07697	1.10002	1.09078	1.08342	1.0212	0.99526	0.964953	0.98766	0.987033	0.976259	0.969244	0.978112	1.00404	1.03162	1.05837	1.07593	1.11434
[truncated: 7 more columns]
